# Supplementary material for: Automated Synthesis of 68Ga-Labeled DOTA-MGS8 and Preclinical Characterization of Cholecystokinin-2 Receptor Targeting
Source: Molecules. 2022 Mar 21;27(6):2034. doi: 10.3390/molecules27062034 (PMC8949806; doi:10.3390/molecules27062034)
Supplement: Supplementary file 1 [file molecules-27-02034-s001.zip]

Archive with 1 entries (1 files):
- molecules-1557295-supplementary.pdf
